# Supplementary material for: Jamaican Community Pharmacists-Determined Barriers to Availability of Smoking Cessation Aids
Source: Pharmacy (Basel). 2025 Jun 5;13(3):81. doi: 10.3390/pharmacy13030081 (PMC12196336; doi:10.3390/pharmacy13030081)
Supplement: Supplementary file 1 [file pharmacy-13-00081-s001.zip]

Archive with 1 entries (1 files):
- pharmacy-3501264-supplementary.pdf
